# Supplementary material for: The suberin transporter StABCG1 is required for barrier formation in potato leaves
Source: Sci Rep. 2025 Mar 7;15:7930. doi: 10.1038/s41598-025-89032-x (PMC11885807; doi:10.1038/s41598-025-89032-x)
Supplement: Supplementary file 2 — Supplementary Table S5. [file 41598_2025_89032_MOESM2_ESM.xlsx]

## Sheet: WT-3d vs. WT-0d
	group	FDR	nGenes	Pathway size	Fold enriched	Pathway	URL	Genes
1	Upregulated	5.21e-10	20	121	7.30857	Phenylpropanoid metabolic process	http://amigo.geneontology.org/amigo/term/GO:0009698	PGSC0003DMT400004111, PGSC0003DMT400015899, PGSC0003DMT400019126, PGSC0003DMT400019127, PGSC0003DMT400029318, PGSC0003DMT400036886, PGSC0003DMT400036886, PGSC0003DMT400040868, PGSC0003DMT400048100, PGSC0003DMT400051216, PGSC0003DMT400056481, PGSC0003DMT400056482, PGSC0003DMT400056523, PGSC0003DMT400060308, PGSC0003DMT400066585, PGSC0003DMT400069728, PGSC0003DMT400078288, PGSC0003DMT400078290, PGS…
2	Upregulated	7.82e-09	24	240	5.1412	Secondary metabolic process	http://amigo.geneontology.org/amigo/term/GO:0019748	PGSC0003DMT400004111, PGSC0003DMT400015899, PGSC0003DMT400019126, PGSC0003DMT400019127, PGSC0003DMT400029318, PGSC0003DMT400036886, PGSC0003DMT400036886, PGSC0003DMT400040868, PGSC0003DMT400048100, PGSC0003DMT400051216, PGSC0003DMT400056074, PGSC0003DMT400056076, PGSC0003DMT400056481, PGSC0003DMT400056482, PGSC0003DMT400056523, PGSC0003DMT400060308, PGSC0003DMT400063308, PGSC0003DMT400066585, PGS…
3	Upregulated	2.68e-06	17	154	5.36994	Secondary metabolite biosynthetic process	http://amigo.geneontology.org/amigo/term/GO:0044550	PGSC0003DMT400004111, PGSC0003DMT400015899, PGSC0003DMT400019126, PGSC0003DMT400019127, PGSC0003DMT400029318, PGSC0003DMT400040868, PGSC0003DMT400048100, PGSC0003DMT400056074, PGSC0003DMT400056076, PGSC0003DMT400056481, PGSC0003DMT400056482, PGSC0003DMT400060308, PGSC0003DMT400063308, PGSC0003DMT400066585, PGSC0003DMT400072665, PGSC0003DMT400080548, PGSC0003DMT400081182
4	Upregulated	4.38e-06	77	2338	1.88821	Regulation of molecular function	http://amigo.geneontology.org/amigo/term/GO:0065009	PGSC0003DMT400001467, PGSC0003DMT400002410, PGSC0003DMT400003380, PGSC0003DMT400003773, PGSC0003DMT400003774, PGSC0003DMT400003936, PGSC0003DMT400003936, PGSC0003DMT400005085, PGSC0003DMT400005182, PGSC0003DMT400007510, PGSC0003DMT400009926, PGSC0003DMT400010294, PGSC0003DMT400011562, PGSC0003DMT400011562, PGSC0003DMT400012073, PGSC0003DMT400012702, PGSC0003DMT400014637, PGSC0003DMT400015424, PGS…
5	Upregulated	1.32e-05	13	82	6.21228	Phenylpropanoid biosynthetic process	http://amigo.geneontology.org/amigo/term/GO:0009699	PGSC0003DMT400004111, PGSC0003DMT400015899, PGSC0003DMT400019126, PGSC0003DMT400019127, PGSC0003DMT400029318, PGSC0003DMT400040868, PGSC0003DMT400048100, PGSC0003DMT400056481, PGSC0003DMT400056482, PGSC0003DMT400060308, PGSC0003DMT400066585, PGSC0003DMT400080548, PGSC0003DMT400081182
6	Upregulated	1.32e-05	12	134	6.77703	Hydrogen peroxide catabolic process	http://amigo.geneontology.org/amigo/term/GO:0042744	PGSC0003DMT400004447, PGSC0003DMT400010469, PGSC0003DMT400012995, PGSC0003DMT400027130, PGSC0003DMT400036487, PGSC0003DMT400038514, PGSC0003DMT400040868, PGSC0003DMT400052215, PGSC0003DMT400057521, PGSC0003DMT400057522, PGSC0003DMT400057522, PGSC0003DMT400068341
7	Upregulated	1.67e-05	12	140	6.57771	Hydrogen peroxide metabolic process	http://amigo.geneontology.org/amigo/term/GO:0042743	PGSC0003DMT400004447, PGSC0003DMT400010469, PGSC0003DMT400012995, PGSC0003DMT400027130, PGSC0003DMT400036487, PGSC0003DMT400038514, PGSC0003DMT400040868, PGSC0003DMT400052215, PGSC0003DMT400057521, PGSC0003DMT400057522, PGSC0003DMT400057522, PGSC0003DMT400068341
8	Upregulated	2.49e-05	13	110	5.76855	Negative regulation of hydrolase activity	http://amigo.geneontology.org/amigo/term/GO:0051346	PGSC0003DMT400003773, PGSC0003DMT400003774, PGSC0003DMT400003936, PGSC0003DMT400003936, PGSC0003DMT400011562, PGSC0003DMT400011562, PGSC0003DMT400024598, PGSC0003DMT400024601, PGSC0003DMT400026261, PGSC0003DMT400026293, PGSC0003DMT400039353, PGSC0003DMT400069195, PGSC0003DMT400078972
9	Upregulated	3.45e-05	19	228	3.89121	Negative regulation of catalytic activity	http://amigo.geneontology.org/amigo/term/GO:0043086	PGSC0003DMT400003773, PGSC0003DMT400003774, PGSC0003DMT400003936, PGSC0003DMT400003936, PGSC0003DMT400007510, PGSC0003DMT400011562, PGSC0003DMT400011562, PGSC0003DMT400012073, PGSC0003DMT400022995, PGSC0003DMT400024598, PGSC0003DMT400024601, PGSC0003DMT400026261, PGSC0003DMT400026293, PGSC0003DMT400035274, PGSC0003DMT400039353, PGSC0003DMT400069195, PGSC0003DMT400073806, PGSC0003DMT400078972, PGS…
10	Upregulated	8.06e-05	19	240	3.65052	Negative regulation of molecular function	http://amigo.geneontology.org/amigo/term/GO:0044092	PGSC0003DMT400003773, PGSC0003DMT400003774, PGSC0003DMT400003936, PGSC0003DMT400003936, PGSC0003DMT400007510, PGSC0003DMT400011562, PGSC0003DMT400011562, PGSC0003DMT400012073, PGSC0003DMT400022995, PGSC0003DMT400024598, PGSC0003DMT400024601, PGSC0003DMT400026261, PGSC0003DMT400026293, PGSC0003DMT400035274, PGSC0003DMT400039353, PGSC0003DMT400069195, PGSC0003DMT400073806, PGSC0003DMT400078972, PGS…
11	Downregulated	4.17e-08	10	197	18.159	Cell wall biogenesis	http://amigo.geneontology.org/amigo/term/GO:0042546	PGSC0003DMT400009764, PGSC0003DMT400020834, PGSC0003DMT400024038, PGSC0003DMT400028958, PGSC0003DMT400037320, PGSC0003DMT400049487, PGSC0003DMT400065494, PGSC0003DMT400073084, PGSC0003DMT400082702, PGSC0003DMT400091864
12	Downregulated	3.97e-07	6	41	45.3974	Plant-type secondary cell wall biogenesis	http://amigo.geneontology.org/amigo/term/GO:0009834	PGSC0003DMT400009764, PGSC0003DMT400020834, PGSC0003DMT400028958, PGSC0003DMT400065494, PGSC0003DMT400073084, PGSC0003DMT400091864
13	Downregulated	7.10e-07	10	254	12.2696	Cellular polysaccharide metabolic process	http://amigo.geneontology.org/amigo/term/GO:0044264	PGSC0003DMT400009764, PGSC0003DMT400012716, PGSC0003DMT400024038, PGSC0003DMT400024841, PGSC0003DMT400028958, PGSC0003DMT400037320, PGSC0003DMT400049487, PGSC0003DMT400065494, PGSC0003DMT400073084, PGSC0003DMT400082702
14	Downregulated	1.95e-06	13	647	7.02579	Cell wall organization or biogenesis	http://amigo.geneontology.org/amigo/term/GO:0071554	PGSC0003DMT400005186, PGSC0003DMT400009764, PGSC0003DMT400012716, PGSC0003DMT400020834, PGSC0003DMT400024038, PGSC0003DMT400028958, PGSC0003DMT400037320, PGSC0003DMT400049487, PGSC0003DMT400065494, PGSC0003DMT400073084, PGSC0003DMT400073475, PGSC0003DMT400082702, PGSC0003DMT400091864
15	Downregulated	2.18e-06	7	115	21.1855	Plant-type cell wall biogenesis	http://amigo.geneontology.org/amigo/term/GO:0009832	PGSC0003DMT400009764, PGSC0003DMT400020834, PGSC0003DMT400028958, PGSC0003DMT400065494, PGSC0003DMT400073084, PGSC0003DMT400082702, PGSC0003DMT400091864
16	Downregulated	3.57e-06	11	433	8.27688	Cellular carbohydrate metabolic process	http://amigo.geneontology.org/amigo/term/GO:0044262	PGSC0003DMT400009764, PGSC0003DMT400011705, PGSC0003DMT400012716, PGSC0003DMT400024038, PGSC0003DMT400024841, PGSC0003DMT400028958, PGSC0003DMT400037320, PGSC0003DMT400049487, PGSC0003DMT400065494, PGSC0003DMT400073084, PGSC0003DMT400082702
17	Downregulated	3.95e-05	7	158	13.4274	Cellular polysaccharide biosynthetic process	http://amigo.geneontology.org/amigo/term/GO:0033692	PGSC0003DMT400009764, PGSC0003DMT400028958, PGSC0003DMT400037320, PGSC0003DMT400049487, PGSC0003DMT400065494, PGSC0003DMT400073084, PGSC0003DMT400082702
18	Downregulated	4.04e-05	10	452	7.24427	Polysaccharide metabolic process	http://amigo.geneontology.org/amigo/term/GO:0005976	PGSC0003DMT400009764, PGSC0003DMT400012716, PGSC0003DMT400024038, PGSC0003DMT400024841, PGSC0003DMT400028958, PGSC0003DMT400037320, PGSC0003DMT400049487, PGSC0003DMT400065494, PGSC0003DMT400073084, PGSC0003DMT400082702
19	Downregulated	8.57e-05	7	188	11.2158	Polysaccharide biosynthetic process	http://amigo.geneontology.org/amigo/term/GO:0000271	PGSC0003DMT400009764, PGSC0003DMT400028958, PGSC0003DMT400037320, PGSC0003DMT400049487, PGSC0003DMT400065494, PGSC0003DMT400073084, PGSC0003DMT400082702
20	Downregulated	8.57e-05	6	123	15.1325	Cell wall polysaccharide metabolic process	http://amigo.geneontology.org/amigo/term/GO:0010383	PGSC0003DMT400012716, PGSC0003DMT400024038, PGSC0003DMT400037320, PGSC0003DMT400049487, PGSC0003DMT400065494, PGSC0003DMT400082702

## Sheet: WT-7d vs. WT-0d
	group	FDR	nGenes	Pathway size	Fold enriched	Pathway	URL	Genes
1	Upregulated	1.52e-07	22	121	4.79589	Phenylpropanoid metabolic process	http://amigo.geneontology.org/amigo/term/GO:0009698	PGSC0003DMT400004111, PGSC0003DMT400015899, PGSC0003DMT400018310, PGSC0003DMT400019126, PGSC0003DMT400019127, PGSC0003DMT400029079, PGSC0003DMT400029318, PGSC0003DMT400036886, PGSC0003DMT400036886, PGSC0003DMT400040868, PGSC0003DMT400041812, PGSC0003DMT400048100, PGSC0003DMT400051216, PGSC0003DMT400052746, PGSC0003DMT400055488, PGSC0003DMT400055489, PGSC0003DMT400060308, PGSC0003DMT400066585, PGS…
2	Upregulated	7.56e-07	28	240	3.57812	Secondary metabolic process	http://amigo.geneontology.org/amigo/term/GO:0019748	PGSC0003DMT400004111, PGSC0003DMT400015899, PGSC0003DMT400018310, PGSC0003DMT400019126, PGSC0003DMT400019127, PGSC0003DMT400027563, PGSC0003DMT400029079, PGSC0003DMT400029318, PGSC0003DMT400036886, PGSC0003DMT400036886, PGSC0003DMT400037918, PGSC0003DMT400040868, PGSC0003DMT400041812, PGSC0003DMT400048100, PGSC0003DMT400049124, PGSC0003DMT400051216, PGSC0003DMT400052746, PGSC0003DMT400055488, PGS…
3	Upregulated	1.24e-06	15	71	5.95593	Glutathione metabolic process	http://amigo.geneontology.org/amigo/term/GO:0006749	PGSC0003DMT400004540, PGSC0003DMT400005544, PGSC0003DMT400005547, PGSC0003DMT400005552, PGSC0003DMT400005557, PGSC0003DMT400020098, PGSC0003DMT400026743, PGSC0003DMT400028619, PGSC0003DMT400037918, PGSC0003DMT400037986, PGSC0003DMT400054729, PGSC0003DMT400071059, PGSC0003DMT400074054, PGSC0003DMT400076297, PGSC0003DMT400079842
4	Upregulated	1.26e-06	124	2481	1.64904	Oxidation-reduction process	http://amigo.geneontology.org/amigo/term/GO:0055114	PGSC0003DMT400000067, PGSC0003DMT400000536, PGSC0003DMT400001303, PGSC0003DMT400001303, PGSC0003DMT400001401, PGSC0003DMT400001664, PGSC0003DMT400002555, PGSC0003DMT400004951, PGSC0003DMT400004981, PGSC0003DMT400006713, PGSC0003DMT400006941, PGSC0003DMT400008504, PGSC0003DMT400008548, PGSC0003DMT400008622, PGSC0003DMT400008902, PGSC0003DMT400008902, PGSC0003DMT400009094, PGSC0003DMT400009621, PGS…
5	Upregulated	2.79e-05	16	82	4.56112	Phenylpropanoid biosynthetic process	http://amigo.geneontology.org/amigo/term/GO:0009699	PGSC0003DMT400004111, PGSC0003DMT400015899, PGSC0003DMT400018310, PGSC0003DMT400019126, PGSC0003DMT400019127, PGSC0003DMT400029079, PGSC0003DMT400029318, PGSC0003DMT400040868, PGSC0003DMT400041812, PGSC0003DMT400048100, PGSC0003DMT400052746, PGSC0003DMT400055488, PGSC0003DMT400055489, PGSC0003DMT400060308, PGSC0003DMT400066585, PGSC0003DMT400081182
6	Upregulated	9.27e-05	14	134	4.71662	Hydrogen peroxide catabolic process	http://amigo.geneontology.org/amigo/term/GO:0042744	PGSC0003DMT400012995, PGSC0003DMT400032789, PGSC0003DMT400036487, PGSC0003DMT400040868, PGSC0003DMT400041812, PGSC0003DMT400052215, PGSC0003DMT400057521, PGSC0003DMT400057522, PGSC0003DMT400057522, PGSC0003DMT400064270, PGSC0003DMT400075611, PGSC0003DMT400075611, PGSC0003DMT400081883, PGSC0003DMT400082008
7	Upregulated	1.09e-04	14	140	4.57789	Hydrogen peroxide metabolic process	http://amigo.geneontology.org/amigo/term/GO:0042743	PGSC0003DMT400012995, PGSC0003DMT400032789, PGSC0003DMT400036487, PGSC0003DMT400040868, PGSC0003DMT400041812, PGSC0003DMT400052215, PGSC0003DMT400057521, PGSC0003DMT400057522, PGSC0003DMT400057522, PGSC0003DMT400064270, PGSC0003DMT400075611, PGSC0003DMT400075611, PGSC0003DMT400081883, PGSC0003DMT400082008
8	Upregulated	1.09e-04	19	154	3.58029	Secondary metabolite biosynthetic process	http://amigo.geneontology.org/amigo/term/GO:0044550	PGSC0003DMT400004111, PGSC0003DMT400015899, PGSC0003DMT400018310, PGSC0003DMT400019126, PGSC0003DMT400019127, PGSC0003DMT400029079, PGSC0003DMT400029318, PGSC0003DMT400040868, PGSC0003DMT400041812, PGSC0003DMT400048100, PGSC0003DMT400049124, PGSC0003DMT400052746, PGSC0003DMT400055488, PGSC0003DMT400055489, PGSC0003DMT400056074, PGSC0003DMT400056076, PGSC0003DMT400060308, PGSC0003DMT400066585, PGS…
9	Upregulated	9.65e-04	14	159	3.89121	Reactive oxygen species metabolic process	http://amigo.geneontology.org/amigo/term/GO:0072593	PGSC0003DMT400012995, PGSC0003DMT400032789, PGSC0003DMT400036487, PGSC0003DMT400040868, PGSC0003DMT400041812, PGSC0003DMT400052215, PGSC0003DMT400057521, PGSC0003DMT400057522, PGSC0003DMT400057522, PGSC0003DMT400064270, PGSC0003DMT400075611, PGSC0003DMT400075611, PGSC0003DMT400081883, PGSC0003DMT400082008
10	Upregulated	1.97e-03	15	118	3.47429	Cellular modified amino acid metabolic process	http://amigo.geneontology.org/amigo/term/GO:0006575	PGSC0003DMT400004540, PGSC0003DMT400005544, PGSC0003DMT400005547, PGSC0003DMT400005552, PGSC0003DMT400005557, PGSC0003DMT400020098, PGSC0003DMT400026743, PGSC0003DMT400028619, PGSC0003DMT400037918, PGSC0003DMT400037986, PGSC0003DMT400054729, PGSC0003DMT400071059, PGSC0003DMT400074054, PGSC0003DMT400076297, PGSC0003DMT400079842
11	Downregulated	3.36e-55	91	246	6.43503	Photosynthesis	http://amigo.geneontology.org/amigo/term/GO:0015979	PGSC0003DMT400002421, PGSC0003DMT400002421, PGSC0003DMT400004042, PGSC0003DMT400005977, PGSC0003DMT400006768, PGSC0003DMT400007189, PGSC0003DMT400007514, PGSC0003DMT400007521, PGSC0003DMT400007521, PGSC0003DMT400009192, PGSC0003DMT400009674, PGSC0003DMT400010985, PGSC0003DMT400011335, PGSC0003DMT400011381, PGSC0003DMT400011811, PGSC0003DMT400015075, PGSC0003DMT400015884, PGSC0003DMT400017675, PGS…
12	Downregulated	1.76e-29	49	144	6.58353	Photosynthesis, light reaction	http://amigo.geneontology.org/amigo/term/GO:0019684	PGSC0003DMT400007189, PGSC0003DMT400007514, PGSC0003DMT400009674, PGSC0003DMT400010985, PGSC0003DMT400011381, PGSC0003DMT400015075, PGSC0003DMT400019031, PGSC0003DMT400020100, PGSC0003DMT400021388, PGSC0003DMT400021389, PGSC0003DMT400021390, PGSC0003DMT400021391, PGSC0003DMT400021392, PGSC0003DMT400021422, PGSC0003DMT400021871, PGSC0003DMT400022265, PGSC0003DMT400022268, PGSC0003DMT400022698, PGS…
13	Downregulated	7.25e-22	34	52	7.10604	Photosynthesis, light harvesting	http://amigo.geneontology.org/amigo/term/GO:0009765	PGSC0003DMT400007514, PGSC0003DMT400009674, PGSC0003DMT400010985, PGSC0003DMT400011381, PGSC0003DMT400015075, PGSC0003DMT400019031, PGSC0003DMT400020100, PGSC0003DMT400021388, PGSC0003DMT400021389, PGSC0003DMT400021390, PGSC0003DMT400021391, PGSC0003DMT400021392, PGSC0003DMT400021422, PGSC0003DMT400021871, PGSC0003DMT400022698, PGSC0003DMT400034893, PGSC0003DMT400034894, PGSC0003DMT400034896, PGS…
14	Downregulated	8.39e-19	27	34	7.69504	Photosynthesis, light harvesting in photosystem i	http://amigo.geneontology.org/amigo/term/GO:0009768	PGSC0003DMT400010985, PGSC0003DMT400015075, PGSC0003DMT400019031, PGSC0003DMT400020100, PGSC0003DMT400021388, PGSC0003DMT400021389, PGSC0003DMT400021390, PGSC0003DMT400021391, PGSC0003DMT400021392, PGSC0003DMT400021422, PGSC0003DMT400021871, PGSC0003DMT400022698, PGSC0003DMT400034893, PGSC0003DMT400034894, PGSC0003DMT400034896, PGSC0003DMT400034897, PGSC0003DMT400034898, PGSC0003DMT400034899, PGS…
15	Downregulated	4.26e-18	76	549	3.08096	Generation of precursor metabolites and energy	http://amigo.geneontology.org/amigo/term/GO:0006091	PGSC0003DMT400004042, PGSC0003DMT400007189, PGSC0003DMT400007514, PGSC0003DMT400007521, PGSC0003DMT400007521, PGSC0003DMT400009674, PGSC0003DMT400010985, PGSC0003DMT400011335, PGSC0003DMT400011381, PGSC0003DMT400015075, PGSC0003DMT400019031, PGSC0003DMT400020100, PGSC0003DMT400021388, PGSC0003DMT400021389, PGSC0003DMT400021390, PGSC0003DMT400021391, PGSC0003DMT400021392, PGSC0003DMT400021422, PGS…
16	Downregulated	1.19e-17	32	87	6.14207	Protein-chromophore linkage	http://amigo.geneontology.org/amigo/term/GO:0018298	PGSC0003DMT400007514, PGSC0003DMT400010985, PGSC0003DMT400011381, PGSC0003DMT400019031, PGSC0003DMT400020100, PGSC0003DMT400021388, PGSC0003DMT400021389, PGSC0003DMT400021390, PGSC0003DMT400021391, PGSC0003DMT400021392, PGSC0003DMT400021422, PGSC0003DMT400021871, PGSC0003DMT400022698, PGSC0003DMT400034893, PGSC0003DMT400034894, PGSC0003DMT400034896, PGSC0003DMT400034897, PGSC0003DMT400034898, PGS…
17	Downregulated	5.53e-13	71	647	2.64983	Cell wall organization or biogenesis	http://amigo.geneontology.org/amigo/term/GO:0071554	PGSC0003DMT400000943, PGSC0003DMT400002161, PGSC0003DMT400002768, PGSC0003DMT400003723, PGSC0003DMT400004126, PGSC0003DMT400005186, PGSC0003DMT400005205, PGSC0003DMT400005270, PGSC0003DMT400008105, PGSC0003DMT400009667, PGSC0003DMT400009764, PGSC0003DMT400010147, PGSC0003DMT400010442, PGSC0003DMT400012128, PGSC0003DMT400012668, PGSC0003DMT400012716, PGSC0003DMT400012898, PGSC0003DMT400017451, PGS…
18	Downregulated	1.67e-12	36	217	4.12904	Polysaccharide catabolic process	http://amigo.geneontology.org/amigo/term/GO:0000272	PGSC0003DMT400005205, PGSC0003DMT400008105, PGSC0003DMT400009667, PGSC0003DMT400012128, PGSC0003DMT400012716, PGSC0003DMT400015224, PGSC0003DMT400015233, PGSC0003DMT400022056, PGSC0003DMT400023190, PGSC0003DMT400023455, PGSC0003DMT400023725, PGSC0003DMT400023727, PGSC0003DMT400024532, PGSC0003DMT400024841, PGSC0003DMT400027955, PGSC0003DMT400030665, PGSC0003DMT400031762, PGSC0003DMT400032028, PGS…
19	Downregulated	2.08e-12	62	539	2.79001	Cell wall organization	http://amigo.geneontology.org/amigo/term/GO:0071555	PGSC0003DMT400000943, PGSC0003DMT400002161, PGSC0003DMT400002768, PGSC0003DMT400003723, PGSC0003DMT400004126, PGSC0003DMT400005186, PGSC0003DMT400005205, PGSC0003DMT400005270, PGSC0003DMT400008105, PGSC0003DMT400009667, PGSC0003DMT400009764, PGSC0003DMT400010147, PGSC0003DMT400010442, PGSC0003DMT400012128, PGSC0003DMT400012668, PGSC0003DMT400012898, PGSC0003DMT400017451, PGSC0003DMT400020546, PGS…
20	Downregulated	5.25e-12	104	1120	2.09001	Carbohydrate metabolic process	http://amigo.geneontology.org/amigo/term/GO:0005975	PGSC0003DMT400000943, PGSC0003DMT400002161, PGSC0003DMT400003723, PGSC0003DMT400003881, PGSC0003DMT400004042, PGSC0003DMT400004043, PGSC0003DMT400005205, PGSC0003DMT400008105, PGSC0003DMT400009043, PGSC0003DMT400009667, PGSC0003DMT400009764, PGSC0003DMT400010147, PGSC0003DMT400010442, PGSC0003DMT400011335, PGSC0003DMT400012128, PGSC0003DMT400012716, PGSC0003DMT400012898, PGSC0003DMT400014415, PGS…

## Sheet: M-132-3d  vs. M-132-0d
	group	FDR	nGenes	Pathway size	Fold enriched	Pathway	URL	Genes
1	Upregulated	1.16e-15	153	1429	1.97937	Defense response	http://amigo.geneontology.org/amigo/term/GO:0006952	PGSC0003DMT400001350, PGSC0003DMT400001358, PGSC0003DMT400001398, PGSC0003DMT400002019, PGSC0003DMT400002771, PGSC0003DMT400002934, PGSC0003DMT400003773, PGSC0003DMT400003774, PGSC0003DMT400003877, PGSC0003DMT400003888, PGSC0003DMT400003936, PGSC0003DMT400003936, PGSC0003DMT400004405, PGSC0003DMT400004447, PGSC0003DMT400005134, PGSC0003DMT400005135, PGSC0003DMT400005136, PGSC0003DMT400005544, PGS…
2	Upregulated	8.64e-12	257	3235	1.52778	Response to stress	http://amigo.geneontology.org/amigo/term/GO:0006950	PGSC0003DMT400000222, PGSC0003DMT400001350, PGSC0003DMT400001358, PGSC0003DMT400001398, PGSC0003DMT400002019, PGSC0003DMT400002122, PGSC0003DMT400002771, PGSC0003DMT400002934, PGSC0003DMT400003082, PGSC0003DMT400003773, PGSC0003DMT400003774, PGSC0003DMT400003877, PGSC0003DMT400003888, PGSC0003DMT400003936, PGSC0003DMT400003936, PGSC0003DMT400004405, PGSC0003DMT400004447, PGSC0003DMT400004531, PGS…
3	Upregulated	3.11e-10	100	815	2.01022	Response to biotic stimulus	http://amigo.geneontology.org/amigo/term/GO:0009607	PGSC0003DMT400003773, PGSC0003DMT400003774, PGSC0003DMT400003877, PGSC0003DMT400003936, PGSC0003DMT400003936, PGSC0003DMT400004405, PGSC0003DMT400004447, PGSC0003DMT400005134, PGSC0003DMT400005135, PGSC0003DMT400005136, PGSC0003DMT400005544, PGSC0003DMT400007865, PGSC0003DMT400007868, PGSC0003DMT400007869, PGSC0003DMT400007870, PGSC0003DMT400007905, PGSC0003DMT400010886, PGSC0003DMT400010887, PGS…
4	Upregulated	3.21e-08	28	121	3.58686	Phenylpropanoid metabolic process	http://amigo.geneontology.org/amigo/term/GO:0009698	PGSC0003DMT400004111, PGSC0003DMT400006135, PGSC0003DMT400008182, PGSC0003DMT400014303, PGSC0003DMT400015899, PGSC0003DMT400019126, PGSC0003DMT400019127, PGSC0003DMT400036886, PGSC0003DMT400036886, PGSC0003DMT400040868, PGSC0003DMT400051216, PGSC0003DMT400054502, PGSC0003DMT400055488, PGSC0003DMT400055489, PGSC0003DMT400055531, PGSC0003DMT400055531, PGSC0003DMT400056481, PGSC0003DMT400056482, PGS…
5	Upregulated	5.00e-07	72	617	1.99318	Organic acid biosynthetic process	http://amigo.geneontology.org/amigo/term/GO:0016053	PGSC0003DMT400001350, PGSC0003DMT400001358, PGSC0003DMT400002555, PGSC0003DMT400002934, PGSC0003DMT400003082, PGSC0003DMT400003643, PGSC0003DMT400003666, PGSC0003DMT400007615, PGSC0003DMT400010685, PGSC0003DMT400011963, PGSC0003DMT400013529, PGSC0003DMT400014020, PGSC0003DMT400014932, PGSC0003DMT400016646, PGSC0003DMT400016646, PGSC0003DMT400017595, PGSC0003DMT400018339, PGSC0003DMT400019029, PGS…
6	Upregulated	5.00e-07	72	616	1.99318	Carboxylic acid biosynthetic process	http://amigo.geneontology.org/amigo/term/GO:0046394	PGSC0003DMT400001350, PGSC0003DMT400001358, PGSC0003DMT400002555, PGSC0003DMT400002934, PGSC0003DMT400003082, PGSC0003DMT400003643, PGSC0003DMT400003666, PGSC0003DMT400007615, PGSC0003DMT400010685, PGSC0003DMT400011963, PGSC0003DMT400013529, PGSC0003DMT400014020, PGSC0003DMT400014932, PGSC0003DMT400016646, PGSC0003DMT400016646, PGSC0003DMT400017595, PGSC0003DMT400018339, PGSC0003DMT400019029, PGS…
7	Upregulated	5.00e-07	189	2481	1.47701	Oxidation-reduction process	http://amigo.geneontology.org/amigo/term/GO:0055114	PGSC0003DMT400000536, PGSC0003DMT400001350, PGSC0003DMT400001358, PGSC0003DMT400001401, PGSC0003DMT400001663, PGSC0003DMT400001664, PGSC0003DMT400002555, PGSC0003DMT400002738, PGSC0003DMT400002934, PGSC0003DMT400003091, PGSC0003DMT400003666, PGSC0003DMT400004447, PGSC0003DMT400004861, PGSC0003DMT400004951, PGSC0003DMT400007615, PGSC0003DMT400008034, PGSC0003DMT400008504, PGSC0003DMT400008548, PGS…
8	Upregulated	5.94e-07	185	2382	1.47576	Response to chemical	http://amigo.geneontology.org/amigo/term/GO:0042221	PGSC0003DMT400000222, PGSC0003DMT400001350, PGSC0003DMT400001358, PGSC0003DMT400002079, PGSC0003DMT400002816, PGSC0003DMT400003773, PGSC0003DMT400003774, PGSC0003DMT400003936, PGSC0003DMT400003936, PGSC0003DMT400004447, PGSC0003DMT400004531, PGSC0003DMT400004540, PGSC0003DMT400004741, PGSC0003DMT400005532, PGSC0003DMT400005536, PGSC0003DMT400005544, PGSC0003DMT400005547, PGSC0003DMT400005549, PGS…
9	Upregulated	5.94e-07	85	772	1.85108	Response to external biotic stimulus	http://amigo.geneontology.org/amigo/term/GO:0043207	PGSC0003DMT400003877, PGSC0003DMT400004405, PGSC0003DMT400004447, PGSC0003DMT400007865, PGSC0003DMT400007868, PGSC0003DMT400007869, PGSC0003DMT400007870, PGSC0003DMT400007905, PGSC0003DMT400010886, PGSC0003DMT400010887, PGSC0003DMT400010890, PGSC0003DMT400010891, PGSC0003DMT400010892, PGSC0003DMT400012909, PGSC0003DMT400013769, PGSC0003DMT400013810, PGSC0003DMT400014397, PGSC0003DMT400014669, PGS…
10	Upregulated	5.94e-07	85	772	1.85108	Response to other organism	http://amigo.geneontology.org/amigo/term/GO:0051707	PGSC0003DMT400003877, PGSC0003DMT400004405, PGSC0003DMT400004447, PGSC0003DMT400007865, PGSC0003DMT400007868, PGSC0003DMT400007869, PGSC0003DMT400007870, PGSC0003DMT400007905, PGSC0003DMT400010886, PGSC0003DMT400010887, PGSC0003DMT400010890, PGSC0003DMT400010891, PGSC0003DMT400010892, PGSC0003DMT400012909, PGSC0003DMT400013769, PGSC0003DMT400013810, PGSC0003DMT400014397, PGSC0003DMT400014669, PGS…
11	Downregulated	6.03e-68	86	246	9.95508	Photosynthesis	http://amigo.geneontology.org/amigo/term/GO:0015979	PGSC0003DMT400002421, PGSC0003DMT400002421, PGSC0003DMT400005977, PGSC0003DMT400006768, PGSC0003DMT400007189, PGSC0003DMT400007514, PGSC0003DMT400009192, PGSC0003DMT400009674, PGSC0003DMT400011335, PGSC0003DMT400011381, PGSC0003DMT400014861, PGSC0003DMT400015075, PGSC0003DMT400015740, PGSC0003DMT400015884, PGSC0003DMT400017675, PGSC0003DMT400018554, PGSC0003DMT400019031, PGSC0003DMT400019490, PGS…
12	Downregulated	4.53e-37	47	144	10.3371	Photosynthesis, light reaction	http://amigo.geneontology.org/amigo/term/GO:0019684	PGSC0003DMT400007189, PGSC0003DMT400007514, PGSC0003DMT400009674, PGSC0003DMT400011381, PGSC0003DMT400015075, PGSC0003DMT400015740, PGSC0003DMT400019031, PGSC0003DMT400021388, PGSC0003DMT400021392, PGSC0003DMT400021871, PGSC0003DMT400022265, PGSC0003DMT400022268, PGSC0003DMT400026009, PGSC0003DMT400026009, PGSC0003DMT400027723, PGSC0003DMT400029398, PGSC0003DMT400032790, PGSC0003DMT400032791, PGS…
13	Downregulated	7.01e-23	65	549	4.31344	Generation of precursor metabolites and energy	http://amigo.geneontology.org/amigo/term/GO:0006091	PGSC0003DMT400007189, PGSC0003DMT400007514, PGSC0003DMT400009674, PGSC0003DMT400011335, PGSC0003DMT400011381, PGSC0003DMT400015075, PGSC0003DMT400015740, PGSC0003DMT400019031, PGSC0003DMT400021388, PGSC0003DMT400021392, PGSC0003DMT400021871, PGSC0003DMT400022265, PGSC0003DMT400022268, PGSC0003DMT400023304, PGSC0003DMT400023304, PGSC0003DMT400026009, PGSC0003DMT400026009, PGSC0003DMT400027723, PGS…
14	Downregulated	3.14e-20	28	52	9.57952	Photosynthesis, light harvesting	http://amigo.geneontology.org/amigo/term/GO:0009765	PGSC0003DMT400007514, PGSC0003DMT400009674, PGSC0003DMT400011381, PGSC0003DMT400015075, PGSC0003DMT400015740, PGSC0003DMT400019031, PGSC0003DMT400021388, PGSC0003DMT400021392, PGSC0003DMT400021871, PGSC0003DMT400032790, PGSC0003DMT400032791, PGSC0003DMT400034892, PGSC0003DMT400034893, PGSC0003DMT400034894, PGSC0003DMT400034898, PGSC0003DMT400034899, PGSC0003DMT400034902, PGSC0003DMT400035006, PGS…
15	Downregulated	1.15e-16	22	34	10.2638	Photosynthesis, light harvesting in photosystem i	http://amigo.geneontology.org/amigo/term/GO:0009768	PGSC0003DMT400015075, PGSC0003DMT400015740, PGSC0003DMT400019031, PGSC0003DMT400021388, PGSC0003DMT400021392, PGSC0003DMT400021871, PGSC0003DMT400032790, PGSC0003DMT400032791, PGSC0003DMT400034892, PGSC0003DMT400034893, PGSC0003DMT400034894, PGSC0003DMT400034898, PGSC0003DMT400034899, PGSC0003DMT400034902, PGSC0003DMT400035006, PGSC0003DMT400037285, PGSC0003DMT400043054, PGSC0003DMT400049550, PGS…
16	Downregulated	5.10e-14	24	87	7.54073	Protein-chromophore linkage	http://amigo.geneontology.org/amigo/term/GO:0018298	PGSC0003DMT400007514, PGSC0003DMT400011381, PGSC0003DMT400015740, PGSC0003DMT400019031, PGSC0003DMT400021388, PGSC0003DMT400021392, PGSC0003DMT400021871, PGSC0003DMT400032790, PGSC0003DMT400032791, PGSC0003DMT400034892, PGSC0003DMT400034893, PGSC0003DMT400034894, PGSC0003DMT400034898, PGSC0003DMT400034899, PGSC0003DMT400034902, PGSC0003DMT400035006, PGSC0003DMT400037285, PGSC0003DMT400043054, PGS…
17	Downregulated	1.56e-10	11	46	14.1127	Photosynthetic electron transport chain	http://amigo.geneontology.org/amigo/term/GO:0009767	PGSC0003DMT400015075, PGSC0003DMT400022265, PGSC0003DMT400022268, PGSC0003DMT400029398, PGSC0003DMT400037324, PGSC0003DMT400047437, PGSC0003DMT400049394, PGSC0003DMT400051045, PGSC0003DMT400051193, PGSC0003DMT400055931, PGSC0003DMT400056455
18	Downregulated	8.67e-09	37	418	3.29271	Response to light stimulus	http://amigo.geneontology.org/amigo/term/GO:0009416	PGSC0003DMT400001888, PGSC0003DMT400006491, PGSC0003DMT400014188, PGSC0003DMT400015740, PGSC0003DMT400019031, PGSC0003DMT400021388, PGSC0003DMT400021392, PGSC0003DMT400021871, PGSC0003DMT400026433, PGSC0003DMT400029945, PGSC0003DMT400032790, PGSC0003DMT400032791, PGSC0003DMT400034892, PGSC0003DMT400034893, PGSC0003DMT400034894, PGSC0003DMT400034898, PGSC0003DMT400034899, PGSC0003DMT400034902, PGS…
19	Downregulated	3.63e-08	37	446	3.12989	Response to radiation	http://amigo.geneontology.org/amigo/term/GO:0009314	PGSC0003DMT400001888, PGSC0003DMT400006491, PGSC0003DMT400014188, PGSC0003DMT400015740, PGSC0003DMT400019031, PGSC0003DMT400021388, PGSC0003DMT400021392, PGSC0003DMT400021871, PGSC0003DMT400026433, PGSC0003DMT400029945, PGSC0003DMT400032790, PGSC0003DMT400032791, PGSC0003DMT400034892, PGSC0003DMT400034893, PGSC0003DMT400034894, PGSC0003DMT400034898, PGSC0003DMT400034899, PGSC0003DMT400034902, PGS…
20	Downregulated	7.57e-08	11	29	9.96189	Reductive pentose-phosphate cycle	http://amigo.geneontology.org/amigo/term/GO:0019253	PGSC0003DMT400011335, PGSC0003DMT400030050, PGSC0003DMT400032975, PGSC0003DMT400032975, PGSC0003DMT400049394, PGSC0003DMT400050076, PGSC0003DMT400050381, PGSC0003DMT400050381, PGSC0003DMT400056870, PGSC0003DMT400067905, PGSC0003DMT400069750

## Sheet: M-132-7d  vs. M-132-0d
	group	FDR	nGenes	Pathway size	Fold enriched	Pathway	URL	Genes
1	Upregulated	1.41e-12	182	1429	1.71182	Defense response	http://amigo.geneontology.org/amigo/term/GO:0006952	PGSC0003DMT400000744, PGSC0003DMT400001350, PGSC0003DMT400001358, PGSC0003DMT400001398, PGSC0003DMT400002019, PGSC0003DMT400002771, PGSC0003DMT400002934, PGSC0003DMT400003773, PGSC0003DMT400003774, PGSC0003DMT400003877, PGSC0003DMT400003878, PGSC0003DMT400003888, PGSC0003DMT400003936, PGSC0003DMT400003936, PGSC0003DMT400004405, PGSC0003DMT400005012, PGSC0003DMT400005040, PGSC0003DMT400005134, PGS…
2	Upregulated	1.41e-09	322	3235	1.39167	Response to stress	http://amigo.geneontology.org/amigo/term/GO:0006950	PGSC0003DMT400000222, PGSC0003DMT400000744, PGSC0003DMT400001350, PGSC0003DMT400001358, PGSC0003DMT400001398, PGSC0003DMT400002019, PGSC0003DMT400002771, PGSC0003DMT400002934, PGSC0003DMT400003082, PGSC0003DMT400003537, PGSC0003DMT400003629, PGSC0003DMT400003773, PGSC0003DMT400003774, PGSC0003DMT400003877, PGSC0003DMT400003878, PGSC0003DMT400003888, PGSC0003DMT400003936, PGSC0003DMT400003936, PGS…
3	Upregulated	4.52e-09	196	1394	1.54134	Protein phosphorylation	http://amigo.geneontology.org/amigo/term/GO:0006468	PGSC0003DMT400000192, PGSC0003DMT400000744, PGSC0003DMT400000956, PGSC0003DMT400001383, PGSC0003DMT400001799, PGSC0003DMT400001803, PGSC0003DMT400002736, PGSC0003DMT400003734, PGSC0003DMT400005156, PGSC0003DMT400005177, PGSC0003DMT400005987, PGSC0003DMT400006390, PGSC0003DMT400008273, PGSC0003DMT400008340, PGSC0003DMT400008564, PGSC0003DMT400009066, PGSC0003DMT400009177, PGSC0003DMT400009745, PGS…
4	Upregulated	8.38e-09	120	815	1.75378	Response to biotic stimulus	http://amigo.geneontology.org/amigo/term/GO:0009607	PGSC0003DMT400003773, PGSC0003DMT400003774, PGSC0003DMT400003877, PGSC0003DMT400003878, PGSC0003DMT400003936, PGSC0003DMT400003936, PGSC0003DMT400004405, PGSC0003DMT400005012, PGSC0003DMT400005040, PGSC0003DMT400005134, PGSC0003DMT400005135, PGSC0003DMT400005136, PGSC0003DMT400005544, PGSC0003DMT400007865, PGSC0003DMT400007868, PGSC0003DMT400007869, PGSC0003DMT400007870, PGSC0003DMT400007905, PGS…
5	Upregulated	3.86e-07	31	121	2.88715	Phenylpropanoid metabolic process	http://amigo.geneontology.org/amigo/term/GO:0009698	PGSC0003DMT400004111, PGSC0003DMT400006135, PGSC0003DMT400008182, PGSC0003DMT400014303, PGSC0003DMT400015899, PGSC0003DMT400019126, PGSC0003DMT400019127, PGSC0003DMT400029079, PGSC0003DMT400036695, PGSC0003DMT400036886, PGSC0003DMT400036886, PGSC0003DMT400040868, PGSC0003DMT400049886, PGSC0003DMT400051216, PGSC0003DMT400054502, PGSC0003DMT400055488, PGSC0003DMT400055489, PGSC0003DMT400055531, PGS…
6	Upregulated	1.37e-06	243	2481	1.38063	Oxidation-reduction process	http://amigo.geneontology.org/amigo/term/GO:0055114	PGSC0003DMT400000067, PGSC0003DMT400000536, PGSC0003DMT400001017, PGSC0003DMT400001303, PGSC0003DMT400001303, PGSC0003DMT400001350, PGSC0003DMT400001358, PGSC0003DMT400001401, PGSC0003DMT400001663, PGSC0003DMT400001664, PGSC0003DMT400002555, PGSC0003DMT400002934, PGSC0003DMT400003091, PGSC0003DMT400003486, PGSC0003DMT400004861, PGSC0003DMT400004951, PGSC0003DMT400006713, PGSC0003DMT400006941, PGS…
7	Upregulated	1.57e-06	217	1738	1.40808	Phosphorylation	http://amigo.geneontology.org/amigo/term/GO:0016310	PGSC0003DMT400000192, PGSC0003DMT400000336, PGSC0003DMT400000744, PGSC0003DMT400000956, PGSC0003DMT400001383, PGSC0003DMT400001799, PGSC0003DMT400001803, PGSC0003DMT400002736, PGSC0003DMT400003152, PGSC0003DMT400003734, PGSC0003DMT400005156, PGSC0003DMT400005177, PGSC0003DMT400005987, PGSC0003DMT400006390, PGSC0003DMT400006894, PGSC0003DMT400008273, PGSC0003DMT400008340, PGSC0003DMT400008564, PGS…
8	Upregulated	4.13e-06	20	71	3.39274	Glutathione metabolic process	http://amigo.geneontology.org/amigo/term/GO:0006749	PGSC0003DMT400004531, PGSC0003DMT400004540, PGSC0003DMT400005532, PGSC0003DMT400005536, PGSC0003DMT400005544, PGSC0003DMT400005547, PGSC0003DMT400005549, PGSC0003DMT400005551, PGSC0003DMT400005552, PGSC0003DMT400005557, PGSC0003DMT400020098, PGSC0003DMT400026743, PGSC0003DMT400028619, PGSC0003DMT400030631, PGSC0003DMT400037918, PGSC0003DMT400054729, PGSC0003DMT400071059, PGSC0003DMT400074054, PGS…
9	Upregulated	4.13e-06	236	2382	1.36869	Response to chemical	http://amigo.geneontology.org/amigo/term/GO:0042221	PGSC0003DMT400000222, PGSC0003DMT400000274, PGSC0003DMT400001350, PGSC0003DMT400001358, PGSC0003DMT400001513, PGSC0003DMT400002079, PGSC0003DMT400002816, PGSC0003DMT400003773, PGSC0003DMT400003774, PGSC0003DMT400003936, PGSC0003DMT400003936, PGSC0003DMT400004531, PGSC0003DMT400004540, PGSC0003DMT400004741, PGSC0003DMT400005532, PGSC0003DMT400005536, PGSC0003DMT400005544, PGSC0003DMT400005547, PGS…
10	Upregulated	8.68e-06	103	772	1.63078	Response to external biotic stimulus	http://amigo.geneontology.org/amigo/term/GO:0043207	PGSC0003DMT400003877, PGSC0003DMT400003878, PGSC0003DMT400004405, PGSC0003DMT400005012, PGSC0003DMT400005040, PGSC0003DMT400007865, PGSC0003DMT400007868, PGSC0003DMT400007869, PGSC0003DMT400007870, PGSC0003DMT400007905, PGSC0003DMT400007918, PGSC0003DMT400008093, PGSC0003DMT400008622, PGSC0003DMT400010886, PGSC0003DMT400010887, PGSC0003DMT400010890, PGSC0003DMT400010891, PGSC0003DMT400010892, PGS…
11	Downregulated	8.92e-71	116	246	5.32023	Photosynthesis	http://amigo.geneontology.org/amigo/term/GO:0015979	PGSC0003DMT400000293, PGSC0003DMT400002421, PGSC0003DMT400002421, PGSC0003DMT400004042, PGSC0003DMT400005977, PGSC0003DMT400006768, PGSC0003DMT400007189, PGSC0003DMT400007514, PGSC0003DMT400007521, PGSC0003DMT400007521, PGSC0003DMT400009192, PGSC0003DMT400009674, PGSC0003DMT400010985, PGSC0003DMT400011335, PGSC0003DMT400011381, PGSC0003DMT400011811, PGSC0003DMT400014861, PGSC0003DMT400015075, PGS…
12	Downregulated	6.22e-41	64	144	5.57706	Photosynthesis, light reaction	http://amigo.geneontology.org/amigo/term/GO:0019684	PGSC0003DMT400007189, PGSC0003DMT400007514, PGSC0003DMT400009674, PGSC0003DMT400010985, PGSC0003DMT400011381, PGSC0003DMT400015075, PGSC0003DMT400015740, PGSC0003DMT400017849, PGSC0003DMT400019031, PGSC0003DMT400020100, PGSC0003DMT400021388, PGSC0003DMT400021389, PGSC0003DMT400021390, PGSC0003DMT400021391, PGSC0003DMT400021392, PGSC0003DMT400021422, PGSC0003DMT400021871, PGSC0003DMT400022265, PGS…
13	Downregulated	3.28e-27	42	52	5.69325	Photosynthesis, light harvesting	http://amigo.geneontology.org/amigo/term/GO:0009765	PGSC0003DMT400007514, PGSC0003DMT400009674, PGSC0003DMT400010985, PGSC0003DMT400011381, PGSC0003DMT400015075, PGSC0003DMT400015740, PGSC0003DMT400017849, PGSC0003DMT400019031, PGSC0003DMT400020100, PGSC0003DMT400021388, PGSC0003DMT400021389, PGSC0003DMT400021390, PGSC0003DMT400021391, PGSC0003DMT400021392, PGSC0003DMT400021422, PGSC0003DMT400021871, PGSC0003DMT400022698, PGSC0003DMT400025715, PGS…
14	Downregulated	7.2e-26	109	549	2.86591	Generation of precursor metabolites and energy	http://amigo.geneontology.org/amigo/term/GO:0006091	PGSC0003DMT400000795, PGSC0003DMT400003234, PGSC0003DMT400004042, PGSC0003DMT400007189, PGSC0003DMT400007514, PGSC0003DMT400007521, PGSC0003DMT400007521, PGSC0003DMT400009127, PGSC0003DMT400009674, PGSC0003DMT400010985, PGSC0003DMT400011335, PGSC0003DMT400011381, PGSC0003DMT400015075, PGSC0003DMT400015740, PGSC0003DMT400017849, PGSC0003DMT400019031, PGSC0003DMT400020100, PGSC0003DMT400021388, PGS…
15	Downregulated	3.44e-24	33	34	6.09991	Photosynthesis, light harvesting in photosystem i	http://amigo.geneontology.org/amigo/term/GO:0009768	PGSC0003DMT400010985, PGSC0003DMT400015075, PGSC0003DMT400015740, PGSC0003DMT400019031, PGSC0003DMT400020100, PGSC0003DMT400021388, PGSC0003DMT400021389, PGSC0003DMT400021390, PGSC0003DMT400021391, PGSC0003DMT400021392, PGSC0003DMT400021422, PGSC0003DMT400021871, PGSC0003DMT400022698, PGSC0003DMT400032790, PGSC0003DMT400032791, PGSC0003DMT400034892, PGSC0003DMT400034893, PGSC0003DMT400034894, PGS…
16	Downregulated	7.23e-20	39	87	4.85503	Protein-chromophore linkage	http://amigo.geneontology.org/amigo/term/GO:0018298	PGSC0003DMT400007514, PGSC0003DMT400010985, PGSC0003DMT400011381, PGSC0003DMT400015740, PGSC0003DMT400019031, PGSC0003DMT400020100, PGSC0003DMT400021388, PGSC0003DMT400021389, PGSC0003DMT400021390, PGSC0003DMT400021391, PGSC0003DMT400021392, PGSC0003DMT400021422, PGSC0003DMT400021871, PGSC0003DMT400022698, PGSC0003DMT400025715, PGSC0003DMT400032790, PGSC0003DMT400032791, PGSC0003DMT400034892, PGS…
17	Downregulated	1.48e-12	142	1120	1.85083	Carbohydrate metabolic process	http://amigo.geneontology.org/amigo/term/GO:0005975	PGSC0003DMT400000269, PGSC0003DMT400000291, PGSC0003DMT400000795, PGSC0003DMT400000943, PGSC0003DMT400002161, PGSC0003DMT400003004, PGSC0003DMT400003723, PGSC0003DMT400003881, PGSC0003DMT400004042, PGSC0003DMT400004043, PGSC0003DMT400004435, PGSC0003DMT400004995, PGSC0003DMT400005205, PGSC0003DMT400006095, PGSC0003DMT400008028, PGSC0003DMT400008105, PGSC0003DMT400009043, PGSC0003DMT400009096, PGS…
18	Downregulated	9.34e-12	17	29	6.09991	Reductive pentose-phosphate cycle	http://amigo.geneontology.org/amigo/term/GO:0019253	PGSC0003DMT400004042, PGSC0003DMT400011335, PGSC0003DMT400018798, PGSC0003DMT400023336, PGSC0003DMT400030050, PGSC0003DMT400032975, PGSC0003DMT400032975, PGSC0003DMT400049394, PGSC0003DMT400050076, PGSC0003DMT400050256, PGSC0003DMT400050256, PGSC0003DMT400050381, PGSC0003DMT400050381, PGSC0003DMT400052463, PGSC0003DMT400056870, PGSC0003DMT400067905, PGSC0003DMT400069750
19	Downregulated	9.34e-12	17	29	6.09991	Photosynthesis, dark reaction	http://amigo.geneontology.org/amigo/term/GO:0019685	PGSC0003DMT400004042, PGSC0003DMT400011335, PGSC0003DMT400018798, PGSC0003DMT400023336, PGSC0003DMT400030050, PGSC0003DMT400032975, PGSC0003DMT400032975, PGSC0003DMT400049394, PGSC0003DMT400050076, PGSC0003DMT400050256, PGSC0003DMT400050256, PGSC0003DMT400050381, PGSC0003DMT400050381, PGSC0003DMT400052463, PGSC0003DMT400056870, PGSC0003DMT400067905, PGSC0003DMT400069750
20	Downregulated	1.06e-09	85	647	2.05751	Cell wall organization or biogenesis	http://amigo.geneontology.org/amigo/term/GO:0071554	PGSC0003DMT400000356, PGSC0003DMT400000943, PGSC0003DMT400001151, PGSC0003DMT400002161, PGSC0003DMT400002768, PGSC0003DMT400003004, PGSC0003DMT400003723, PGSC0003DMT400004126, PGSC0003DMT400004435, PGSC0003DMT400005186, PGSC0003DMT400005205, PGSC0003DMT400005270, PGSC0003DMT400006095, PGSC0003DMT400008028, PGSC0003DMT400008105, PGSC0003DMT400009667, PGSC0003DMT400009748, PGSC0003DMT400009764, PGS…

## Sheet: M-143-3d  vs. M-143-0
	group	FDR	nGenes	Pathway size	Fold enriched	Pathway	URL	Genes
1	Upregulated	3.38e-16	165	1429	1.93149	Defense response	http://amigo.geneontology.org/amigo/term/GO:0006952	PGSC0003DMT400000744, PGSC0003DMT400001358, PGSC0003DMT400001398, PGSC0003DMT400002019, PGSC0003DMT400002771, PGSC0003DMT400002934, PGSC0003DMT400003773, PGSC0003DMT400003774, PGSC0003DMT400003877, PGSC0003DMT400003888, PGSC0003DMT400003936, PGSC0003DMT400003936, PGSC0003DMT400004405, PGSC0003DMT400004447, PGSC0003DMT400004796, PGSC0003DMT400005134, PGSC0003DMT400005135, PGSC0003DMT400005136, PGS…
2	Upregulated	4.85e-14	286	3235	1.53839	Response to stress	http://amigo.geneontology.org/amigo/term/GO:0006950	PGSC0003DMT400000222, PGSC0003DMT400000744, PGSC0003DMT400001358, PGSC0003DMT400001398, PGSC0003DMT400001769, PGSC0003DMT400002019, PGSC0003DMT400002122, PGSC0003DMT400002255, PGSC0003DMT400002771, PGSC0003DMT400002934, PGSC0003DMT400003082, PGSC0003DMT400003537, PGSC0003DMT400003629, PGSC0003DMT400003773, PGSC0003DMT400003774, PGSC0003DMT400003877, PGSC0003DMT400003888, PGSC0003DMT400003936, PGS…
3	Upregulated	3.47e-11	23	71	4.85589	Glutathione metabolic process	http://amigo.geneontology.org/amigo/term/GO:0006749	PGSC0003DMT400004531, PGSC0003DMT400004540, PGSC0003DMT400005532, PGSC0003DMT400005536, PGSC0003DMT400005544, PGSC0003DMT400005547, PGSC0003DMT400005549, PGSC0003DMT400005551, PGSC0003DMT400005552, PGSC0003DMT400005557, PGSC0003DMT400020098, PGSC0003DMT400026743, PGSC0003DMT400028619, PGSC0003DMT400030631, PGSC0003DMT400037918, PGSC0003DMT400037986, PGSC0003DMT400051375, PGSC0003DMT400054729, PGS…
4	Upregulated	3.47e-11	109	815	1.98263	Response to biotic stimulus	http://amigo.geneontology.org/amigo/term/GO:0009607	PGSC0003DMT400003773, PGSC0003DMT400003774, PGSC0003DMT400003877, PGSC0003DMT400003936, PGSC0003DMT400003936, PGSC0003DMT400004405, PGSC0003DMT400004447, PGSC0003DMT400004796, PGSC0003DMT400005134, PGSC0003DMT400005135, PGSC0003DMT400005136, PGSC0003DMT400005544, PGSC0003DMT400007865, PGSC0003DMT400007868, PGSC0003DMT400007869, PGSC0003DMT400007870, PGSC0003DMT400007905, PGSC0003DMT400010886, PGS…
5	Upregulated	6.87e-09	30	121	3.47736	Phenylpropanoid metabolic process	http://amigo.geneontology.org/amigo/term/GO:0009698	PGSC0003DMT400004111, PGSC0003DMT400006135, PGSC0003DMT400008182, PGSC0003DMT400014303, PGSC0003DMT400015899, PGSC0003DMT400019126, PGSC0003DMT400019127, PGSC0003DMT400029079, PGSC0003DMT400036695, PGSC0003DMT400036886, PGSC0003DMT400036886, PGSC0003DMT400040868, PGSC0003DMT400051216, PGSC0003DMT400054502, PGSC0003DMT400055488, PGSC0003DMT400055489, PGSC0003DMT400055531, PGSC0003DMT400055531, PGS…
6	Upregulated	8.11e-08	94	772	1.85228	Response to external biotic stimulus	http://amigo.geneontology.org/amigo/term/GO:0043207	PGSC0003DMT400003877, PGSC0003DMT400004405, PGSC0003DMT400004447, PGSC0003DMT400004796, PGSC0003DMT400007865, PGSC0003DMT400007868, PGSC0003DMT400007869, PGSC0003DMT400007870, PGSC0003DMT400007905, PGSC0003DMT400010886, PGSC0003DMT400010890, PGSC0003DMT400010891, PGSC0003DMT400010892, PGSC0003DMT400012909, PGSC0003DMT400013709, PGSC0003DMT400013769, PGSC0003DMT400013810, PGSC0003DMT400014397, PGS…
7	Upregulated	8.11e-08	94	772	1.85228	Response to other organism	http://amigo.geneontology.org/amigo/term/GO:0051707	PGSC0003DMT400003877, PGSC0003DMT400004405, PGSC0003DMT400004447, PGSC0003DMT400004796, PGSC0003DMT400007865, PGSC0003DMT400007868, PGSC0003DMT400007869, PGSC0003DMT400007870, PGSC0003DMT400007905, PGSC0003DMT400010886, PGSC0003DMT400010890, PGSC0003DMT400010891, PGSC0003DMT400010892, PGSC0003DMT400012909, PGSC0003DMT400013709, PGSC0003DMT400013769, PGSC0003DMT400013810, PGSC0003DMT400014397, PGS…
8	Upregulated	5.56e-07	201	2382	1.45081	Response to chemical	http://amigo.geneontology.org/amigo/term/GO:0042221	PGSC0003DMT400000222, PGSC0003DMT400001358, PGSC0003DMT400002079, PGSC0003DMT400002255, PGSC0003DMT400002816, PGSC0003DMT400003773, PGSC0003DMT400003774, PGSC0003DMT400003936, PGSC0003DMT400003936, PGSC0003DMT400004447, PGSC0003DMT400004531, PGSC0003DMT400004540, PGSC0003DMT400004741, PGSC0003DMT400005532, PGSC0003DMT400005536, PGSC0003DMT400005544, PGSC0003DMT400005547, PGSC0003DMT400005549, PGS…
9	Upregulated	9.11e-07	38	240	2.58204	Secondary metabolic process	http://amigo.geneontology.org/amigo/term/GO:0019748	PGSC0003DMT400003082, PGSC0003DMT400004111, PGSC0003DMT400006135, PGSC0003DMT400008182, PGSC0003DMT400014303, PGSC0003DMT400015899, PGSC0003DMT400019126, PGSC0003DMT400019127, PGSC0003DMT400029079, PGSC0003DMT400032532, PGSC0003DMT400036695, PGSC0003DMT400036886, PGSC0003DMT400036886, PGSC0003DMT400037918, PGSC0003DMT400040868, PGSC0003DMT400049124, PGSC0003DMT400051216, PGSC0003DMT400051375, PGS…
10	Upregulated	1.43e-06	98	845	1.72934	Interspecies interaction between organisms	http://amigo.geneontology.org/amigo/term/GO:0044419	PGSC0003DMT400003877, PGSC0003DMT400004405, PGSC0003DMT400004447, PGSC0003DMT400004796, PGSC0003DMT400007865, PGSC0003DMT400007868, PGSC0003DMT400007869, PGSC0003DMT400007870, PGSC0003DMT400007905, PGSC0003DMT400010886, PGSC0003DMT400010890, PGSC0003DMT400010891, PGSC0003DMT400010892, PGSC0003DMT400012909, PGSC0003DMT400013709, PGSC0003DMT400013769, PGSC0003DMT400013810, PGSC0003DMT400014397, PGS…
11	Downregulated	2.72e-05	8	41	14.2423	Plant-type secondary cell wall biogenesis	http://amigo.geneontology.org/amigo/term/GO:0009834	PGSC0003DMT400004435, PGSC0003DMT400009764, PGSC0003DMT400020834, PGSC0003DMT400028958, PGSC0003DMT400061513, PGSC0003DMT400065494, PGSC0003DMT400073084, PGSC0003DMT400091864
12	Downregulated	3.05e-04	10	115	7.12117	Plant-type cell wall biogenesis	http://amigo.geneontology.org/amigo/term/GO:0009832	PGSC0003DMT400003723, PGSC0003DMT400004435, PGSC0003DMT400009764, PGSC0003DMT400020834, PGSC0003DMT400028958, PGSC0003DMT400061513, PGSC0003DMT400063055, PGSC0003DMT400065494, PGSC0003DMT400073084, PGSC0003DMT400091864
13	Downregulated	3.05e-04	24	647	3.05193	Cell wall organization or biogenesis	http://amigo.geneontology.org/amigo/term/GO:0071554	PGSC0003DMT400002161, PGSC0003DMT400003723, PGSC0003DMT400004435, PGSC0003DMT400005186, PGSC0003DMT400009764, PGSC0003DMT400012716, PGSC0003DMT400012898, PGSC0003DMT400020834, PGSC0003DMT400024138, PGSC0003DMT400028958, PGSC0003DMT400030665, PGSC0003DMT400037320, PGSC0003DMT400051992, PGSC0003DMT400055554, PGSC0003DMT400055827, PGSC0003DMT400061513, PGSC0003DMT400063055, PGSC0003DMT400065269, PGS…
14	Downregulated	3.67e-04	13	208	5.01914	Plant-type cell wall organization or biogenesis	http://amigo.geneontology.org/amigo/term/GO:0071669	PGSC0003DMT400003723, PGSC0003DMT400004435, PGSC0003DMT400009764, PGSC0003DMT400020834, PGSC0003DMT400028958, PGSC0003DMT400051992, PGSC0003DMT400061513, PGSC0003DMT400063055, PGSC0003DMT400065269, PGSC0003DMT400065494, PGSC0003DMT400073084, PGSC0003DMT400078182, PGSC0003DMT400091864
15	Downregulated	3.69e-03	11	197	4.69997	Cell wall biogenesis	http://amigo.geneontology.org/amigo/term/GO:0042546	PGSC0003DMT400003723, PGSC0003DMT400004435, PGSC0003DMT400009764, PGSC0003DMT400020834, PGSC0003DMT400028958, PGSC0003DMT400037320, PGSC0003DMT400061513, PGSC0003DMT400063055, PGSC0003DMT400065494, PGSC0003DMT400073084, PGSC0003DMT400091864
16	Downregulated	4.32e-03	19	539	2.9132	Cell wall organization	http://amigo.geneontology.org/amigo/term/GO:0071555	PGSC0003DMT400002161, PGSC0003DMT400003723, PGSC0003DMT400004435, PGSC0003DMT400005186, PGSC0003DMT400009764, PGSC0003DMT400012898, PGSC0003DMT400024138, PGSC0003DMT400028958, PGSC0003DMT400030665, PGSC0003DMT400037320, PGSC0003DMT400051992, PGSC0003DMT400055554, PGSC0003DMT400055827, PGSC0003DMT400063055, PGSC0003DMT400065269, PGSC0003DMT400073084, PGSC0003DMT400073475, PGSC0003DMT400078182, PGS…
17	Downregulated	5.16e-03	19	554	2.84514	External encapsulating structure organization	http://amigo.geneontology.org/amigo/term/GO:0045229	PGSC0003DMT400002161, PGSC0003DMT400003723, PGSC0003DMT400004435, PGSC0003DMT400005186, PGSC0003DMT400009764, PGSC0003DMT400012898, PGSC0003DMT400024138, PGSC0003DMT400028958, PGSC0003DMT400030665, PGSC0003DMT400037320, PGSC0003DMT400051992, PGSC0003DMT400055554, PGSC0003DMT400055827, PGSC0003DMT400063055, PGSC0003DMT400065269, PGSC0003DMT400073084, PGSC0003DMT400073475, PGSC0003DMT400078182, PGS…
18	Downregulated	2.08e-02	12	254	3.46435	Cellular polysaccharide metabolic process	http://amigo.geneontology.org/amigo/term/GO:0044264	PGSC0003DMT400003723, PGSC0003DMT400004435, PGSC0003DMT400009764, PGSC0003DMT400012716, PGSC0003DMT400024841, PGSC0003DMT400028958, PGSC0003DMT400037320, PGSC0003DMT400061513, PGSC0003DMT400063055, PGSC0003DMT400065494, PGSC0003DMT400073084, PGSC0003DMT400082011
19	Downregulated	2.08e-02	7	80	5.60792	Beta-glucan metabolic process	http://amigo.geneontology.org/amigo/term/GO:0051273	PGSC0003DMT400003723, PGSC0003DMT400009764, PGSC0003DMT400024841, PGSC0003DMT400028958, PGSC0003DMT400063055, PGSC0003DMT400073084, PGSC0003DMT400082011
20	Downregulated	2.08e-02	6	57	6.86684	Beta-glucan biosynthetic process	http://amigo.geneontology.org/amigo/term/GO:0051274	PGSC0003DMT400003723, PGSC0003DMT400009764, PGSC0003DMT400028958, PGSC0003DMT400063055, PGSC0003DMT400073084, PGSC0003DMT400082011

## Sheet: M-143-7d  vs. M-143-0
	group	FDR	nGenes	Pathway size	Fold enriched	Pathway	URL	Genes
1	Upregulated	4.90e-13	186	1429	1.71269	Defense response	http://amigo.geneontology.org/amigo/term/GO:0006952	PGSC0003DMT400000744, PGSC0003DMT400001350, PGSC0003DMT400001358, PGSC0003DMT400001398, PGSC0003DMT400002019, PGSC0003DMT400002771, PGSC0003DMT400002934, PGSC0003DMT400003773, PGSC0003DMT400003774, PGSC0003DMT400003877, PGSC0003DMT400003878, PGSC0003DMT400003888, PGSC0003DMT400003936, PGSC0003DMT400003936, PGSC0003DMT400004405, PGSC0003DMT400005012, PGSC0003DMT400005134, PGSC0003DMT400005135, PGS…
2	Upregulated	2.95e-11	207	1394	1.59364	Protein phosphorylation	http://amigo.geneontology.org/amigo/term/GO:0006468	PGSC0003DMT400000192, PGSC0003DMT400000744, PGSC0003DMT400000956, PGSC0003DMT400001383, PGSC0003DMT400001799, PGSC0003DMT400001803, PGSC0003DMT400002331, PGSC0003DMT400002736, PGSC0003DMT400003734, PGSC0003DMT400005156, PGSC0003DMT400005177, PGSC0003DMT400005987, PGSC0003DMT400006390, PGSC0003DMT400006515, PGSC0003DMT400008273, PGSC0003DMT400008340, PGSC0003DMT400008564, PGSC0003DMT400008628, PGS…
3	Upregulated	4.62e-11	333	3235	1.40897	Response to stress	http://amigo.geneontology.org/amigo/term/GO:0006950	PGSC0003DMT400000222, PGSC0003DMT400000744, PGSC0003DMT400001350, PGSC0003DMT400001358, PGSC0003DMT400001398, PGSC0003DMT400002019, PGSC0003DMT400002122, PGSC0003DMT400002255, PGSC0003DMT400002771, PGSC0003DMT400002934, PGSC0003DMT400003082, PGSC0003DMT400003537, PGSC0003DMT400003629, PGSC0003DMT400003773, PGSC0003DMT400003774, PGSC0003DMT400003877, PGSC0003DMT400003878, PGSC0003DMT400003888, PGS…
4	Upregulated	3.57e-08	120	815	1.71694	Response to biotic stimulus	http://amigo.geneontology.org/amigo/term/GO:0009607	PGSC0003DMT400003773, PGSC0003DMT400003774, PGSC0003DMT400003877, PGSC0003DMT400003878, PGSC0003DMT400003936, PGSC0003DMT400003936, PGSC0003DMT400004405, PGSC0003DMT400005012, PGSC0003DMT400005134, PGSC0003DMT400005135, PGSC0003DMT400005136, PGSC0003DMT400005544, PGSC0003DMT400007865, PGSC0003DMT400007868, PGSC0003DMT400007869, PGSC0003DMT400007870, PGSC0003DMT400007905, PGSC0003DMT400008093, PGS…
5	Upregulated	8.45e-08	22	71	3.6536	Glutathione metabolic process	http://amigo.geneontology.org/amigo/term/GO:0006749	PGSC0003DMT400004531, PGSC0003DMT400004540, PGSC0003DMT400005532, PGSC0003DMT400005536, PGSC0003DMT400005544, PGSC0003DMT400005547, PGSC0003DMT400005549, PGSC0003DMT400005551, PGSC0003DMT400005552, PGSC0003DMT400005557, PGSC0003DMT400020098, PGSC0003DMT400026743, PGSC0003DMT400028619, PGSC0003DMT400030631, PGSC0003DMT400037918, PGSC0003DMT400051375, PGSC0003DMT400054729, PGSC0003DMT400071059, PGS…
6	Upregulated	8.45e-08	32	121	2.91767	Phenylpropanoid metabolic process	http://amigo.geneontology.org/amigo/term/GO:0009698	PGSC0003DMT400004111, PGSC0003DMT400006135, PGSC0003DMT400008182, PGSC0003DMT400014303, PGSC0003DMT400015899, PGSC0003DMT400019126, PGSC0003DMT400019127, PGSC0003DMT400029079, PGSC0003DMT400029318, PGSC0003DMT400036695, PGSC0003DMT400036886, PGSC0003DMT400036886, PGSC0003DMT400040868, PGSC0003DMT400049886, PGSC0003DMT400051216, PGSC0003DMT400054502, PGSC0003DMT400055488, PGSC0003DMT400055489, PGS…
7	Upregulated	8.45e-08	248	2382	1.40807	Response to chemical	http://amigo.geneontology.org/amigo/term/GO:0042221	PGSC0003DMT400000222, PGSC0003DMT400000274, PGSC0003DMT400001350, PGSC0003DMT400001358, PGSC0003DMT400001513, PGSC0003DMT400002079, PGSC0003DMT400002255, PGSC0003DMT400002816, PGSC0003DMT400003773, PGSC0003DMT400003774, PGSC0003DMT400003936, PGSC0003DMT400003936, PGSC0003DMT400004129, PGSC0003DMT400004531, PGSC0003DMT400004540, PGSC0003DMT400004741, PGSC0003DMT400005532, PGSC0003DMT400005536, PGS…
8	Upregulated	2.31e-07	224	1738	1.42296	Phosphorylation	http://amigo.geneontology.org/amigo/term/GO:0016310	PGSC0003DMT400000192, PGSC0003DMT400000744, PGSC0003DMT400000956, PGSC0003DMT400001383, PGSC0003DMT400001799, PGSC0003DMT400001803, PGSC0003DMT400002331, PGSC0003DMT400002736, PGSC0003DMT400003152, PGSC0003DMT400003734, PGSC0003DMT400005156, PGSC0003DMT400005177, PGSC0003DMT400005987, PGSC0003DMT400006390, PGSC0003DMT400006515, PGSC0003DMT400006894, PGSC0003DMT400008273, PGSC0003DMT400008340, PGS…
9	Upregulated	1.44e-05	104	772	1.61201	Response to external biotic stimulus	http://amigo.geneontology.org/amigo/term/GO:0043207	PGSC0003DMT400003877, PGSC0003DMT400003878, PGSC0003DMT400004405, PGSC0003DMT400005012, PGSC0003DMT400007865, PGSC0003DMT400007868, PGSC0003DMT400007869, PGSC0003DMT400007870, PGSC0003DMT400007905, PGSC0003DMT400008093, PGSC0003DMT400008622, PGSC0003DMT400010886, PGSC0003DMT400010887, PGSC0003DMT400010890, PGSC0003DMT400010891, PGSC0003DMT400010892, PGSC0003DMT400012909, PGSC0003DMT400013709, PGS…
10	Upregulated	1.44e-05	104	772	1.61201	Response to other organism	http://amigo.geneontology.org/amigo/term/GO:0051707	PGSC0003DMT400003877, PGSC0003DMT400003878, PGSC0003DMT400004405, PGSC0003DMT400005012, PGSC0003DMT400007865, PGSC0003DMT400007868, PGSC0003DMT400007869, PGSC0003DMT400007870, PGSC0003DMT400007905, PGSC0003DMT400008093, PGSC0003DMT400008622, PGSC0003DMT400010886, PGSC0003DMT400010887, PGSC0003DMT400010890, PGSC0003DMT400010891, PGSC0003DMT400010892, PGSC0003DMT400012909, PGSC0003DMT400013709, PGS…
11	Downregulated	6.50e-74	116	246	5.65122	Photosynthesis	http://amigo.geneontology.org/amigo/term/GO:0015979	PGSC0003DMT400000293, PGSC0003DMT400002421, PGSC0003DMT400002421, PGSC0003DMT400004042, PGSC0003DMT400005977, PGSC0003DMT400006768, PGSC0003DMT400007189, PGSC0003DMT400007514, PGSC0003DMT400007521, PGSC0003DMT400007521, PGSC0003DMT400009192, PGSC0003DMT400009674, PGSC0003DMT400010985, PGSC0003DMT400011335, PGSC0003DMT400011381, PGSC0003DMT400011811, PGSC0003DMT400014861, PGSC0003DMT400015075, PGS…
12	Downregulated	1.21e-42	64	144	5.92404	Photosynthesis, light reaction	http://amigo.geneontology.org/amigo/term/GO:0019684	PGSC0003DMT400007189, PGSC0003DMT400007514, PGSC0003DMT400009674, PGSC0003DMT400010985, PGSC0003DMT400011381, PGSC0003DMT400015075, PGSC0003DMT400015740, PGSC0003DMT400017849, PGSC0003DMT400019031, PGSC0003DMT400020100, PGSC0003DMT400021388, PGSC0003DMT400021389, PGSC0003DMT400021390, PGSC0003DMT400021391, PGSC0003DMT400021392, PGSC0003DMT400021422, PGSC0003DMT400021871, PGSC0003DMT400022265, PGS…
13	Downregulated	2.49e-28	42	52	6.04745	Photosynthesis, light harvesting	http://amigo.geneontology.org/amigo/term/GO:0009765	PGSC0003DMT400007514, PGSC0003DMT400009674, PGSC0003DMT400010985, PGSC0003DMT400011381, PGSC0003DMT400015075, PGSC0003DMT400015740, PGSC0003DMT400017849, PGSC0003DMT400019031, PGSC0003DMT400020100, PGSC0003DMT400021388, PGSC0003DMT400021389, PGSC0003DMT400021390, PGSC0003DMT400021391, PGSC0003DMT400021392, PGSC0003DMT400021422, PGSC0003DMT400021871, PGSC0003DMT400022698, PGSC0003DMT400025715, PGS…
14	Downregulated	5.53e-25	33	34	6.47941	Photosynthesis, light harvesting in photosystem i	http://amigo.geneontology.org/amigo/term/GO:0009768	PGSC0003DMT400010985, PGSC0003DMT400015075, PGSC0003DMT400015740, PGSC0003DMT400019031, PGSC0003DMT400020100, PGSC0003DMT400021388, PGSC0003DMT400021389, PGSC0003DMT400021390, PGSC0003DMT400021391, PGSC0003DMT400021392, PGSC0003DMT400021422, PGSC0003DMT400021871, PGSC0003DMT400022698, PGSC0003DMT400032790, PGSC0003DMT400032791, PGSC0003DMT400034892, PGSC0003DMT400034893, PGSC0003DMT400034894, PGS…
15	Downregulated	7.85e-23	101	549	2.82078	Generation of precursor metabolites and energy	http://amigo.geneontology.org/amigo/term/GO:0006091	PGSC0003DMT400000795, PGSC0003DMT400004042, PGSC0003DMT400007189, PGSC0003DMT400007514, PGSC0003DMT400007521, PGSC0003DMT400007521, PGSC0003DMT400009127, PGSC0003DMT400009674, PGSC0003DMT400010985, PGSC0003DMT400011335, PGSC0003DMT400011381, PGSC0003DMT400015075, PGSC0003DMT400015740, PGSC0003DMT400017849, PGSC0003DMT400019031, PGSC0003DMT400020100, PGSC0003DMT400021388, PGSC0003DMT400021389, PGS…
16	Downregulated	7.15e-21	39	87	5.15708	Protein-chromophore linkage	http://amigo.geneontology.org/amigo/term/GO:0018298	PGSC0003DMT400007514, PGSC0003DMT400010985, PGSC0003DMT400011381, PGSC0003DMT400015740, PGSC0003DMT400019031, PGSC0003DMT400020100, PGSC0003DMT400021388, PGSC0003DMT400021389, PGSC0003DMT400021390, PGSC0003DMT400021391, PGSC0003DMT400021392, PGSC0003DMT400021422, PGSC0003DMT400021871, PGSC0003DMT400022698, PGSC0003DMT400025715, PGSC0003DMT400032790, PGSC0003DMT400032791, PGSC0003DMT400034892, PGS…
17	Downregulated	7.02e-13	137	1120	1.89675	Carbohydrate metabolic process	http://amigo.geneontology.org/amigo/term/GO:0005975	PGSC0003DMT400000269, PGSC0003DMT400000291, PGSC0003DMT400000795, PGSC0003DMT400000943, PGSC0003DMT400002161, PGSC0003DMT400003004, PGSC0003DMT400003723, PGSC0003DMT400003881, PGSC0003DMT400004042, PGSC0003DMT400004043, PGSC0003DMT400004435, PGSC0003DMT400005205, PGSC0003DMT400006095, PGSC0003DMT400008028, PGSC0003DMT400008105, PGSC0003DMT400009043, PGSC0003DMT400009096, PGSC0003DMT400009127, PGS…
18	Downregulated	3.23e-12	17	29	6.47941	Reductive pentose-phosphate cycle	http://amigo.geneontology.org/amigo/term/GO:0019253	PGSC0003DMT400004042, PGSC0003DMT400011335, PGSC0003DMT400018798, PGSC0003DMT400023336, PGSC0003DMT400030050, PGSC0003DMT400032975, PGSC0003DMT400032975, PGSC0003DMT400049394, PGSC0003DMT400050076, PGSC0003DMT400050256, PGSC0003DMT400050256, PGSC0003DMT400050381, PGSC0003DMT400050381, PGSC0003DMT400052463, PGSC0003DMT400056870, PGSC0003DMT400067905, PGSC0003DMT400069750
19	Downregulated	3.23e-12	17	29	6.47941	Photosynthesis, dark reaction	http://amigo.geneontology.org/amigo/term/GO:0019685	PGSC0003DMT400004042, PGSC0003DMT400011335, PGSC0003DMT400018798, PGSC0003DMT400023336, PGSC0003DMT400030050, PGSC0003DMT400032975, PGSC0003DMT400032975, PGSC0003DMT400049394, PGSC0003DMT400050076, PGSC0003DMT400050256, PGSC0003DMT400050256, PGSC0003DMT400050381, PGSC0003DMT400050381, PGSC0003DMT400052463, PGSC0003DMT400056870, PGSC0003DMT400067905, PGSC0003DMT400069750
20	Downregulated	2.54e-09	66	452	2.27469	Polysaccharide metabolic process	http://amigo.geneontology.org/amigo/term/GO:0005976	PGSC0003DMT400002161, PGSC0003DMT400003004, PGSC0003DMT400003723, PGSC0003DMT400004435, PGSC0003DMT400005205, PGSC0003DMT400006095, PGSC0003DMT400008105, PGSC0003DMT400009667, PGSC0003DMT400009764, PGSC0003DMT400010147, PGSC0003DMT400010442, PGSC0003DMT400011361, PGSC0003DMT400012128, PGSC0003DMT400012716, PGSC0003DMT400015222, PGSC0003DMT400015224, PGSC0003DMT400015233, PGSC0003DMT400016625, PGS…
